# Supplementary material for: Knockout of reactive astrocyte activating factors slows disease progression in an ALS mouse model
Source: Nat Commun. 2020 Jul 27;11:3753. doi: 10.1038/s41467-020-17514-9 (PMC7385161; doi:10.1038/s41467-020-17514-9)
Supplement: Supplementary file 4 — Source Data [file 41467_2020_17514_MOESM4_ESM.xlsx]

## Sheet: Figure 1a
	Sod1+/-	Il1a-/-TNFa-/-C1q-/-Sod1+/-
102	1
102	1
125	1
125	1
125	1
126	1
127	1
129	1
129	1
130	1
130	1
131	1
131	1
132	1
133	1
133	1
134	1
134	1
134	1
134	1
134	1
138	1
138	1
149	1
149	1
175		1
181		1
182		1
186		1
189		1
192		1
192		1
194		1
200		1
202		1
203		1
206		1
207		1
211		1
215		1
215		1
225		1
230		1
230		1

## Sheet: Figure 1d
Time (weeks)	wt											Sod1G93A																		TKO												TKO Sod1G93A
8	0.922222	1	1	0.766667		0.930556	0.875			0.644444		1	1	0.947566	0.84	0.897611	0.956757	0.858209		0.829146	0.845188	0.809783	0.846473	0.541667	0.850174	0.667797	0.644689	0.783217				0.955556	0.9	0.855556	1	1	0.75	0.935135	1	0.880556	1				1	0.8	0.96139	0.825	1
9	0.972222	1	1	0.841667		1	1	0.744444	1	0.916667	0.836111	0.917808	0.841667	0.973783	0.92	1	0.848649	0.843284	0.900621	0.854271	0.895397	0.902174	0.987552	0.502778	0.972125	0.708475	0.663004	0.748252	0.870833			1	1	1	1	1	0.844444	0.716216	1	1	1				1	1	1	1	0.955556
10	0.888889	1	1	0.941667	0.858333	0.938889	1	0.7	1	1	0.952778	0.900685	0.933333	0.958801	0.808	0.935154	0.945946	0.955224	0.863354	0.859296	0.924686	0.771739	0.6639	0.680556	1	0.725424	0.410256	0.842657	1	0.825	0.833333	1	1	0.972222	1	1	0.766667	0.683784	1	1	1	0.655039		0.916667	1	1	0.814672	0.841667	0.919444
11	0.813889	1	1	1	0.994444	0.877778	0.819444	0.975	1	1	1	0.828767	0.758333	0.82397	0.632	0.716724	0.72973	0.80597	0.621118	1	1	0.923913	0.813278	0.483333	0.700348	1	0.509158	1	0.741667	0.755556	0.838889	1	1	1	1	1			1	0.977778	1	0.899225	0.970588	0.963889	1	1	0.818533		0.941667
12	0.927778	1	1	1	1	0.836111	1	1	1	1	1	0.763699	0.9	1	0.56	0.556314	0.497297	1	1	0.693467	0.757322	1	0.73444	0.563889	0.651568	0.816949	0.340659	0.678322	0.679167	1	1	1	1	1	1	1	0.725	0.778378	1	1	0.880556	0.984496	1	1	0.869444	0.838889	0.749035	0.838889	0.963889
13	1	1	1	1	1	0.766667	1	0.947222	1	1	1	0.767123	0.772222	0.719101	0.488	0.587031	0.254054	0.88806	0.708075	0.703518	0.715481	0.913043	0.742739	0.630556	0.860627	0.647458	0.457875	0.793706	0.6125	0.813889	1	1	1	1	1	1	0.872222	0.821622	1	0.983333	1	0.848837	0.96732	1	1	0.883333	0.598456	0.794444	0.730556
14	0.833333	1	1	1	1	0.727778	1	0.941667	1	1	1	0.59589	0.583333	0.872659	0.472	0.433447	0	0.925373		0.688442	0.74477	0.777174	0.53112	0.566667	0.766551	0.522034	0.413919	0.597902	0.841667	0.788889	1	0.919444	1	1	1	1	0.730556	0.648649	1	0.975	0.977778	1	0.866013	0.911111		0.644444	0.567568	0.766667	0.761111
15	0.625	1	1	1	1	0.777778	1	1	1	1	1	0.599315	0.788889	0.655431	0.312	0.232082	0	0.761194		0.758794	0.694561	0.663043	0.419087	0.438889	0.996516	0.40678	0.18315	0.244755	0.529167	0.827778	1	1	1	1	0.827778	1	0.758333	0.837838	1	1	0.991667	0.775194	0.816993	1	0.708333	0.694444	0.764479	0.819444	0.527778
16	0.769444	1	1	0.972222	1	0.833333	0.961111	1	1	1	1	0.476027	0.5	0.576779	0	0	0	0.731343		0.577889	0.543933	0.690217	0.435685	0.383333	0.526132	0.342373	0	0.143357	0.391667	1	1	1	1	0.947222	1	1	0.669444	0.656757	1	1	0.977778	0.670543	0.895425	0.641667	0.736111	0.519444	0.332046	0.761111	0.777778
17	1	1	1	1	1	1	1	1	1	1	1	0.414384	0.391667	0.569288	0	0	0	0.559701		0.447236	0.351464	0.592391	0.390041	0.366667	0.567944	0.138983	0	0.0699301	0.254167	0.986111	0.847222	1	1	1	1	1	0.766667	0.881081	0.991667	0.877778	1	0.600775	0.689542	0.316667	0.663889	0.369444	0.555985	0.508333	0.597222
18	0.916667	1	1	1	1	0.927778	1	1	1	1	1	0.30137	0.255556	0.142322	0	0	0	0.462687		0.467337	0.167364	0.646739	0.319502	0.075	0.348432	0	0	0	0.05	0.680556	1	1	1	1	0.983333	1	0.547222	0.667568	1	1	0.977778	0.856589	0.826797	0.513889	0.658333	0.419444	0.644788	0.577778	0.761111
19	1	1	1	1	1	1	1	1	1	1	1	0.208904	0.0527778	0.0149813	0	0	0	0.216418		0.201005	0	0.0869565	0.228216	0	0.121951	0	0	0	0	0.7	0.808333	1	1	1	1	1	0.691667	0.667568	0.972222	1	0.833333	0.813953	0.705882	0.386111	0.661111	0.527778	0.544402	0.6	0.677778
20	1	1	1	0.891667	1	1	1			1	1	0.0136986	0	0	0	0	0	0			0	0	0.0912863	0	0	0	0	0	0	0.925	0.833333	1	1	1	0.861111	1	0.597222	0.740541	0.963889	0.938889	0.861111	0.682171	0.718954	0.113889	0.586111	0.419444	0.436293	0.594444	0.497222
21	0.963889	1	1	1	1	1	1			1	1	0	0	0	0	0	0	0			0	0	0	0	0	0	0	0	0	0.713889	0.85	1	1	1	0.775	1	0.669444	0.916216	0.833333	1	0.830556	0.554264	0.555556	0	0.713889	0.413889	0.181467	0.536111	0.386111
22	1	1	1	1	1	1	1					0	0	0	0	0	0	0			0	0	0	0	0	0	0	0	0	0.613889	0.738889	1	1	0.991667	0.733333	1	0.616667	0.886486	0.777778	1	0.708333	0.662791	0.316993	0	0.575	0.455556	0.185328	0.688889	0.205556
23	0.819444	1	1	1	1	0.866667	1					0	0	0	0	0	0	0			0	0	0	0	0	0	0	0	0	0.869444	0.580556	1	1	1	0.775	1	0.619444	0.821622	1	1	0.705556	0.569767	0.424837	0	0.469444	0.311111	0.019305	0.436111	0.0166667
24	1	1	1	1	1	1	1					0	0	0	0	0	0	0			0	0	0	0	0	0	0	0	0	1	1	1	1	1	0.847222	1	0.608333	0.972973	1	1	0.855556	0.341085	0.0261438	0	0.427778	0.486111	0	0.386111
25	1	1	1	1	1	1						0	0	0	0	0	0	0			0	0	0	0	0	0	0	0	0	1	0.966667	1	0.955556	1	0.925	1	1	0.972973	1	1	1	0.205426	0	0	0.536111	0.277778	0	0.275
26	1	1	1	1	1	1						0	0	0	0	0	0	0			0	0	0	0	0	0	0	0	0	0.747222	0.755556	1	0.930556	1		1	0.822222	0.972973	1	1		0	0	0	0.455556	0.294444	0	0.0333333
27	1	1	1	1	1	0.877778						0	0	0	0	0	0	0			0	0	0	0	0	0	0	0	0	1	0.952778	1	1	1		1	0.852778	1	1	1		0	0	0	0.413889	0.138889	0	0
28	1	1	1									0	0	0	0	0	0	0			0	0	0	0	0	0	0	0	0	1	0.975	1	1	1		1	1	0.972973	1	0.858333		0	0	0	0.230556	0.138889	0	0
29	1	1	0.866667									0	0	0	0	0	0	0			0	0	0	0	0	0	0	0	0			1	1	1		1	0.891667	0.972973	1			0	0	0	0.122222	0	0	0
30	1	1	1									0	0	0	0	0	0	0			0	0	0	0	0	0	0	0	0			1	1	1		1	0.972222	0.945946	0.894444			0	0	0	0	0	0	0
[truncated: 11 more columns]

## Sheet: Figure 1e
Time (weeks)	wt								Sod1G93A												tKO							tKO Sod1G93A
5	16.3	17.2	18.1	18.2	18.5	20.4	20.5	21.1	16	16.3	16.6	16.6	18.9	19.6	21.4	19.1	20.1	15.2	15.7	15.8	16.1	15.5	15.7	17.3	18.1	18.8	19.2	17.7	19.3	15.7	11	11.8	18.1	11.9	16.5	16.9	14.4
6	16.5	18	18.1	18.3	20.2	20.8	22.2	22.6	16.2	17	17.1	17.2	20.2	21.5	22.5	19.4	21	15.7	16.2	16.6	16.8	16.4	16.7	17.8	19.3	20.5	21.7	18.2	21.5	16.8	14.8	14.6	19	16.3	16.6	17.6	17
7	17.2	18	18.1	18.4	20.6	21	22.3	22.8	16.8	17.1	17.4	18.1	21.7	23.3	23.8	20	22.8	16.8	17.5	17.6	16.9	17.8	18	18.9	21.9	22	23.8	19.2	21.2	18.2	17.1	15.5	20.6	20.1	17.9	18.1	18.9
8	17.5	18.6	19	19.3	21.4	21.8	23.6	23.8	18	18	18.1	18.3	21.3	21.5	23.4	20.3	22.8	15.9	16.8	16.8	16.5	16.9	17.4	19.6	23.1	24.1	25.8	21.2	23	18.8	17.7	16.1	21.8	20.9	17.4	17.9	19.5
9	18.9	19.2	19.6	19.9	22.4	23.1	24.4	24.6	18.1	18.2	18.2	19.5	21.7	21.5	24.4	22.2	21.3	15.6	16.7	17.8	18	18.9	19.9	21.1	23.6	25.5	27.5	22.4	23.5	19.6	19.1	18.5	23.1	20.8	15.7	17.6	19.7
10	18.4	18.7	19.2	20.2	23.2	23.5	24.5	25.3	18.8	18.9	18.9	19.8	21.9	22.2	24.6	21.8	21.5	16.3	17.3	17.5	17.5	19.5	19.7	19.9	24.5	26.6	27.8	22.6	23.8	19.8	20.6	18.5	22.8	21.6	18.2	18.3	20.8
11	19	19.3	19.5	21.2	22.8	24	25.8	26	18	18.3	18.8	19.8	21.7	21.7	24	22.3	20.8	15.7	16.3	17.1	19.6	20.2	20.8	21.7	24.8	27	27.9	22.7	23.6	19.8		19.8	23	21.8	17.7	17.9	21.7
12	18.8	19.4	20	21.1	22.8	24.5	26.6	26.6	18.1	19.2	19.6	20.7	22.4	23	24.9	22.5	20.2	16.4	17.4	18.2	18.5	20.1	20.4	22.9	25.5	27	28.5	23.3	23.9	20.3	22.5	19.7	24.3	22.8	18	18	22.4
13	19	19.3	21.2	22	23	25.8	27.2	27.7	17.9	19.2	20.3	20.8	22.6	23.6	23.1	23.4	21.4	17.2	17.2	18.1	19	20.8	21	21.5	25.7	27.1	29.2	23.9	24.5	20.2	23.7	21.1	23.8	23.1	18.6	19.2	22.4
14	19.5	20	20.5	21.4	24	26.2	27.4	28	18.2	18.9	20.4	22.3	22.7	22.8		24.2	20.5	16.6	16.9	17.5	19.2	19.9	20.8	21.5	26.2	27.5	28.6	23.5	23.5	21	23.6	20.6	25.8	22.4	18.2	18.4	22.6
15	19.2	19.7	21.1	21.8	24	25.2	27.5	27.5	18.3	19	20.2	20.2	21.7	21.6		24.1	21.1	17.2	18.1	18.8	19.4	20.5	21.9	22.9	26.6	28	29.3	24.1	23.8	20.6	23.4	20.6	26.1	23.4	18.1	18.9	22.9
16	19.5	20.2	21.6	22.2	24.5	26.8	27.2	28.6	18.4	18.4	20	21	22	22.1		23.3	20.5	16.4	16.8	17.5	20	20.3	21.5	22.8	26.8	27.6	29	24.2	23.7	20.6	24.1	20.7	25.9	23.4	18.4	19.2	23.6
17	19.6	20.7	21	23.6	24	27.4	28.4	28.5	16.9	17.6	20.7	20.9	20.8	20.1		21.5	19.8	16.4	16.8	17.1	19.3	21.3	21.3	22.7	26.8	27.8	29.3	24.3	24.5	21.1	24.1	21.3		23.1	18.8	18.9	22.5
18	20.4	20.6	21.3	22.8	27	28.8	29	29.6	16.2	16.8	20.3	21.4	20.2	20				15.9	16	16.2	19.5	22.8	23.5	23.6	26.4	27.9	28.8	24.3	24.5	21.5	24.2	21.1	24.5	23	18.5	18.6	22
19	20.5	20.8	21.9	23.3	25.6	28.4	29	29.4	14.9	15.7	19.2	20.3						15	15.5	15.7	20.9	21.8	22.2	24.2	27.5	27.6	29.9	23.7	23.4	21.8	24.1	20.7	25.9	23.5	18.2	18.5	22.9
20	20.8	20.9	21.4	23.2	25.2	28.7	29.2	29.7													20.6	20.9	22.3	24.6	27.2	28.1	29.6	23.8	24.1	22.4	23.4	22.1	25.5	23.4	18.5	18.5	23.3
21	20.9	21.3	21.7	23.8	24.9	29.6	29.7	30.5													18.9	21	22	23.1	25.2	28.6	28.8	23.6	24	21.7	24.4	21.1	24.7	23.1	17.6	18.1	22.3
22	20.9	21	22.1	24.1	25.4	29	29.4	30.3													19.7	21.6	22.9	24.1	26.9	28.3	29.2	23	23	22.1	23.6	20.1	25.6	22.9	17.7	18	23.1
23	21.2	21.2	21.6	24.3	25	28.6	28.6	30.5													21	22.2	23.4	24.7	27.9	28.6	30	23.5	22.2	21.1	23.3	18.8	25.6	22.6		18	21.7
24	21.4	22.8	22.8	25.4	26.7	29.8	29.9	32.3													19.4	22.3	22.3	26.1	27.2	27.8	30.1	23.4	21.4	21.4	22.6	17.9	25.6	22.1		17.2	20.5
25	21.2	21.6	22.4	23.9	26.2	29.2	29.3	30.4														20.2	22.8	25.2	27.8	28.2	30.5	22.5	21.4	20.6	23.2		26	22		16.6
26	21.6	21.8	22.4	24.6	26.6	29.9	30.6	31														20.4	24.2	25.3	27.8	27.9	30.5	22.6	20.8	20.2	22.1		24.4	21.5
27	21.5	22	23.4	24.3	27	29.9	30	30.5																				21.4		18.9	21.2		24.2	19.9

## Sheet: Figure 2g
Normalized Stimulation	wt																																								Sod1G93A
1	1	1	1	1	1	1	1	1	1	1	1	1	1	1	1	1	1	1	1	1	1	1	1	1	1	1	1	1	1	1	1	1	1	1	1	1	1	1	1	1	1	1	1	1	1	1	1	1	1
0.5	0.772725	0.846107	0.650145	0.906924	0.780687	0.940735	0.583115	0.698053	0.639055	0.98949	0.853691	1.0938	0.640401	0.354772	0.784487	0.601958	0.760883	0.0886114	0.464174	0.794212	0.676321	1.74156	1.5779	0.948089	0.772914	0.940995	0.729336	0.758313	0.7367	0.802101	0.705493	1.18253	1.04866	0.782899	0.267039	0.908454	1.14929	0.873818	1.03208	0.763536	1.02466	1.18374	1.09121	1.21671	0.681277	1.01486	0.821979	0.825069	1.04698
0.3	0.49958	0.719276	0.411484	0.621805	0.927517	0.791297	0.468684	0.556419	0.51012	0.658984	0.731199	0.707666	0	0.312877	0.434898	0.514382	0.658815	0.206947	0.331184	0.440085	0.603071	1.57683	1.04604	0.442868	0.583219	0.802759	0.653316	0.721125	0.685051	0.575708	0.146265	1.15414	1.13879	0.554681	0.185974	0.602866	0.587167	0.500264	0.788435	0.52326	1.05087	1.08396	0.930935	1.17951	0.729075	1.02527	0.794916	0.848013	1.16051
0.05	0.527978	0.681398	0.337734	0.538015	0.731181	0.758686	0.26675	0.502157	0.432769	0.451148	0.51668	0.654752	0	0.333661	0.510477	0.4739	0.501379	0.393222	0.213369	0.405313	0.620999	1.11566	1.86919	0.0453342	0.534102	0.63406	0.43768	0.444701	0.395964	0.389934	0.227229	1.08246	1.21701	0.623671	0.063608	0.642428	0	0.63493	1.03742	0.378997	0.741023	0.857948	0.510202	0.682593	0.655507	1.01356	0.540843	0.545242	0.937177
0.03	0.397561	0.626613	0.270324	0.391732	0.672627	0.704758	0.181231	0.370385	0.382311	0.467693	0.424102	0.578169	0.201623	0.268468	0.408657	0.410348	0.462318	0.169968	0.132666	0.655367	0.574197	1.67906	1.52813	0.733226	0.360796	0.587042	0.370085	0.52943	0.341805	0.113285	0.165079	1.0544	0.958639	0.668702	0.0652901	0.653992		0.494881	0.950914	0.309521	0.48886	0.832275	0.331157	0.414266	0.445689	0.79872	0.3644	0.352556	0.735839
0	0.089672	0.348987	0.0373804	0.049582	0.295552	0.534343	0.0847209	0.107227	0.225024	0.273489	0.172926	0.441894	0.315716	0.0880712	0.0691445	0.259987	0.319019	0.0677135	0.0377241	0.58549	0.259501	0.755998	1.11268	0.468901	0.0823164	0.278523	0.151592	0.437144	0.12404	0.0721192	0.0224065	0.482853	0.591609	0.347763	0.0648253	0.313862	0.294534	0.134701	0.409168	0.107384	0.229972	0.788981	0.0599347	0.0935667	0.217188	0.649949	0.148691	0.212461	0.361487
[truncated: 31 more columns]

## Sheet: Supp Fig 2
	Sod1+/-	C3-/- Sod1+/-
102	1
102	1
123		1
125	1
125	1
125	1
126	1
127	1
129	1
129	1
130	1
130	1
130		1
131	1
131	1
131		1
132	1
133	1
133	1
134	1
134	1
134	1
134	1
134	1
136		1
137		1
138	1
138	1
140		1
142		1
147		1
149	1
149	1

## Sheet: Supp Fig 5
	wt 1	wt 2	wt 3	reactive 1	reactive 2	reactive 3	sod1 1	sod1 2	sod1 3	sod1 reactive 1	sod1 reactive 2	sod1 reactive 3
Lcn2	-0.757715	1.13344	-0.375729	10.182	65.0018	21.6487	-3.47941	-3.7615	-2.5182	36.6099	56.6015	60.3215
Steap4	0.822803	-1.113	0.290201	8.49239	45.8999	16.1232	-1.69525	-1.60477	-0.714769	33.6346	40.6247	39.1132
S1pr3	-0.94874	1.04439	-0.0956462	5.19284	-0.417459	3.97275	-1.47131	-0.107189	-1.31015	0.174758	-0.218549	-0.203376
Timp1	-0.411535	1.1401	-0.728566	8.81524	52.867	15.8347	-2.35112	-3.59556	-1.74089	32.6056	46.6891	46.236
Hspb1	-0.754957	1.13414	-0.379178	2.24439	-1.99612	0.265827	-2.84943	-2.1245	-1.73206	-2.37893	-2.06098	-0.787811
Cxcl10	-0.309564	1.11818	-0.808612	0.586841	13.1403	3.09634	-0.798046	-0.877929	1.01764	16.0513	30.4644	50.0547
Cd44	0.801685	-1.12055	0.318863	-0.243622	14.7394	2.75285	0.132663	-1.67137	0.00567819	8.9531	15.3727	14.7077
Osmr	0.633156	-1.15284	0.519685	0.68001	13.5968	2.06569	-0.47494	-1.67382	-1.05335	7.17055	13.0214	13.4671
Cp	0.917725	-1.06577	0.148044	1.88461	19.2196	4.93415	-0.730307	-1.29199	-0.408876	10.5388	16.6182	15.1403
Serpina3n	0.851737	0.249341	-1.10108	-1.74651	2.22862	0.187919	-1.7187	-1.59521	-1.20521	0.0490776	1.49255	1.9411
Aspg	-1.11023	0.829961	0.28027	14.1951	-2.4444	6.39654	-1.79109	3.44355	-1.55295	-0.278895	-1.00145	-2.4444
Vim	1.13003	-0.359398	-0.77063	-4.74754	0.879104	-3.5274	0.466295	-1.94564	0.0254214	0.29688	2.16006	0.998944
Gfap	0.986459	-1.01301	0.0265523	-3.31341	0.994719	-2.82228	-0.623563	-1.72799	-0.169968	-1.9082	-0.759527	0.829016
H2-T23	-0.551574	1.15432	-0.602748	8.97888	0.0429286	2.03058	-0.0376553	0.842931	-0.544048	-1.56576	1.908	9.81357
Serping1	1.1036	-0.257611	-0.84599	0.635257	8.89032	1.84538	-1.27605	-1.89507	-0.581765	2.76209	6.19107	4.46922
H2-D1	0.438981	0.705427	-1.14441	-2.73091	4.82308	-0.962676	-0.403763	-1.73019	-0.097819	0.846201	6.91767	10.389
Ggta1	0.990876	-1.00888	0.0180039	-1.30814	7.26627	-0.12348	-1.06925	-1.87874	-0.829468	1.35727	3.38331	2.98822
Ligp1	-0.714326	-0.428524	1.14285	5.91805	-2.27536	2.8247	-1.4035	-0.0637256	-1.07228	-3.002	-0.845317	-1.0226
Gbp2	-1.09538	0.864081	0.231301	10.9161	26.0701	11.5606	-1.82014	-1.01622	-1.12115	14.1536	30.132	39.5835
Fbln5	-0.998992	-0.0020127	1.001	5.24369	-0.545752	2.16076	-1.3984	0.889309	-0.0816023	0.0106992	0.00845165	1.24419
Psmb8	1.01731	-0.0355744	-0.981738	-3.89218	-3.97144	-4.55604	0.264353	-1.60583	-0.690887	-3.76479	-3.15691	-6.34965
Srgn	-1.14934	0.478401	0.670936	0.134203	8.44974	2.26048	-0.430807	-0.806915	0.0194029	4.876	13.2484	23.491
Amigo2	-0.35768	1.12965	-0.771975	-2.1269	-0.910714	-0.661426	-0.827381	-2.1269	2.30615	3.61638	3.61351	0.741308
Clcf1	-1.12669	0.782263	0.344429	6.67332	2.18308	4.98852	-1.60963	0.849981	-0.672821	0.822006	1.39392	1.44338
Tgm1	-0.868133	1.09343	-0.225297	3.87626	6.40951	4.71673	-1.17943	-0.0954785	-1.30131	3.13264	6.40135	5.05122
Ptx3	-0.727796	1.14026	-0.412462	4.25446	-0.34506	2.62054	-0.676643	0.987699	-0.88408	-0.210668	0.349396	1.06126
S100a10	-0.840084	1.10611	-0.266029	4.9351	19.5495	8.2443	-1.39166	-0.638027	-1.43134	14.5279	21.0613	21.5408
Sphk1	0.73436	0.404531	-1.13889	-3.17054	2.65124	-2.00684	2.9908	-0.296056	2.05006	2.81451	2.53369	2.20908
Cd109	-0.223023	1.09268	-0.869659	-2.68187	-1.6669	-4.03126	-6.50974	-2.87325	-3.90433	-3.05273	-2.48564	-2.20677
Ptgs2	0.973136	-1.02486	0.0517206	-1.27407	2.35498	-0.321074	0.126131	-0.7045	0.017347	0.881566	1.5107	1.28036
Emp1	-0.739942	-0.397729	1.13767	10.194	40.6787	16.5084	-4.3155	-2.56312	-3.62102	12.2355	26.8062	31.5853
Slc10a6	0.993285	0.013297	-1.00658	-2.93876	1.88314	-1.03022	-1.11971	-1.44817	-0.0519447	1.19446	1.92453	1.83922
Tm4sf1	0.292556	0.821094	-1.11365	-4.19036	55.3513	11.0531	-3.14079	-5.37252	1.70708	36.2491	53.5647	54.6605
B3gnt5	0.703328	-1.14476	0.44143	-1.09357	2.37672	-1.17215	5.60501	1.59526	5.35459	3.38252	5.75896	4.0574
Cd14	-0.725214	1.14078	-0.415563	6.26062	9.25947	3.6419	-2.58309	-2.0644	0.298326	7.10128	8.60621	8.97365
